# Supplementary material for: Peptaibol Analogs Show Potent Antibacterial Activity against Multidrug Resistant Opportunistic Pathogens
Source: Int J Mol Sci. 2023 Apr 28;24(9):7997. doi: 10.3390/ijms24097997 (PMC10178204; doi:10.3390/ijms24097997)
Supplement: Supplementary file 1 [file ijms-24-07997-s001.zip]

Archive with 1 entries (1 files):
- ijms-2358466-supplementary.pdf
